# Supplementary material for: Rewetting does not return drained fen peatlands to their old selves
Source: Nat Commun. 2021 Oct 5;12:5693. doi: 10.1038/s41467-021-25619-y (PMC8492760; doi:10.1038/s41467-021-25619-y)
Supplement: Supplementary file 3 — Dataset 1 [file 41467_2021_25619_MOESM3_ESM.xlsx]

## Sheet: Tabelle1
Supplementary Table | All study sites with their coordinates (decimal degrees with ',' as decimal), ID of the near-natural counterpart for the rewetted sites or the near-natural pair for the near-natural sites and indication of data availability in the four response clusters, sorted by data availability and increasing longitude
ID	North	East	Status	Near-natural counterpart or pair	Vegetation	Hydrology	Geo-chemistry	Land cover characteristics
302	51.0801	5.2858	near-natural	300	1	1	1	1
303	51.0911	5.32251	rewetted	302	1	1	1	1
304	52.0123	5.57093	near-natural	302	1	1	1	1
305	52.0108	5.58189	rewetted	304	1	1	1	1
301	49.6748	5.69653	rewetted	300	1	1	1	1
300	49.6872	5.71758	near-natural		1	1	1	1
306	53.0498	6.66381	near-natural	304	1	1	1	1
307	53.0219	6.66862	rewetted	306	1	1	1	1
313	54.2273	10.0299	rewetted	610	1	1	1	1
312	54.2053	10.3402	near-natural		1	1	1	1
315	54.1011	12.7395	rewetted	314	1	1	1	1
308	53.917	13.4008	near-natural	314	1	1	1	1
309	53.88	13.5575	rewetted	308	1	1	1	1
310	53.8783	13.6949	near-natural		1	1	1	1
311	53.8737	13.7007	rewetted	310	1	1	1	1
325	53.3204	-4.29388	rewetted	324	1	1	1
324	53.3053	-4.266	near-natural	612	1	1	1
1104	51.688	5.02181	rewetted	304	1	1	1
1100	53.0139	6.62803	rewetted	306	1	1	1
1101	53.0139	6.62803	rewetted	306	1	1	1
601	52.3522	7.8169	rewetted		1	1		1
603	52.3522	7.85083	rewetted		1	1		1
602	52.353	7.85154	rewetted		1	1		1
604	52.3368	7.89074	rewetted		1	1		1
605	52.3316	7.89139	rewetted		1	1		1
606	52.3289	7.89303	rewetted		1	1		1
620	52.4696	8.30541	rewetted	304	1	1		1
626	52.4788	8.31222	rewetted	304	1	1		1
627	52.4851	8.3158	rewetted	304	1	1		1
624	52.4821	8.3199	rewetted	304	1	1		1
625	52.482	8.32695	rewetted	304	1	1		1
621	52.4696	8.33141	rewetted	304	1	1		1
619	52.4639	8.33485	rewetted	304	1	1		1
618	52.4627	8.34626	rewetted	304	1	1		1
734	48.0384	8.52366	near-natural		1	1		1
735	48.039	8.52451	near-natural		1	1		1
737	48.0412	8.52483	near-natural		1	1		1
732	48.0421	8.52698	near-natural		1	1		1
731	48.0422	8.52711	near-natural		1	1		1
736	48.042	8.52845	near-natural		1	1		1
726	48.0376	8.52923	near-natural		1	1		1
733	48.044	8.53015	near-natural		1	1		1
729	48.0447	8.53044	near-natural		1	1		1
727	48.0424	8.53093	near-natural		1	1		1
728	48.0464	8.53152	near-natural		1	1		1
730	48.0457	8.53154	near-natural		1	1		1
765	47.84	8.5562	near-natural	752	1	1		1
766	47.8392	8.55665	near-natural	768	1	1		1
763	47.8407	8.55695	near-natural	765	1	1		1
703	47.9456	8.55983	near-natural	702	1	1		1
702	47.9461	8.55999	near-natural		1	1		1
705	47.9456	8.56076	near-natural	704	1	1		1
704	47.9458	8.56093	near-natural		1	1		1
768	47.8397	8.56121	near-natural		1	1		1
758	47.8419	8.56251	near-natural	751	1	1		1
769	47.8413	8.56298	near-natural	760	1	1		1
756	47.8409	8.56359	near-natural		1	1		1
706	47.9454	8.56401	near-natural	707	1	1		1
751	47.8427	8.56432	near-natural		1	1		1
707	47.9439	8.56493	near-natural		1	1		1
760	47.8423	8.56514	near-natural		1	1		1
752	47.842	8.5661	near-natural		1	1		1
759	47.8418	8.56759	near-natural	762	1	1		1
764	47.8426	8.56827	near-natural	753	1	1		1
762	47.8416	8.56832	near-natural		1	1		1
753	47.8431	8.56877	near-natural		1	1		1
755	47.8416	8.56922	near-natural	754	1	1		1
761	47.8435	8.56966	near-natural		1	1		1
754	47.8413	8.56976	near-natural		1	1		1
757	47.8455	8.57208	near-natural	767	1	1		1
767	47.8452	8.57253	near-natural		1	1		1
720	47.9507	8.57267	near-natural		1	1		1
700	47.949	8.57411	near-natural	712	1	1		1
712	47.9484	8.57472	near-natural	713	1	1		1
713	47.9477	8.57576	near-natural	714	1	1		1
714	47.9473	8.57694	near-natural		1	1		1
701	47.9498	8.57973	near-natural	710	1	1		1
721	47.9352	8.58425	near-natural		1	1		1
710	47.9428	8.58552	near-natural		1	1		1
722	47.9353	8.58559	near-natural	721	1	1		1
708	47.9316	8.58569	near-natural	709	1	1		1
715	47.9381	8.58626	near-natural	719	1	1		1
719	47.9381	8.58675	near-natural		1	1		1
723	47.938	8.58743	near-natural	725	1	1		1
725	47.9355	8.58778	near-natural		1	1		1
709	47.93	8.588	near-natural		1	1		1
711	47.9318	8.58801	near-natural	724	1	1		1
717	47.9349	8.59062	near-natural		1	1		1
724	47.9317	8.59066	near-natural	716	1	1		1
718	47.9373	8.59073	near-natural	717	1	1		1
716	47.9317	8.59264	near-natural		1	1		1
600	54.3466	9.33827	rewetted		1	1		1
749	48.5626	9.52167	near-natural		1	1		1
750	48.5623	9.52176	near-natural		1	1		1
747	48.5623	9.52183	near-natural		1	1		1
748	48.5627	9.52267	near-natural		1	1		1
746	47.6174	9.66228	near-natural	745	1	1		1
743	47.6175	9.66244	near-natural		1	1		1
745	47.6175	9.66244	near-natural		1	1		1
738	47.7301	9.67885	near-natural		1	1		1
740	47.619	9.69394	near-natural	744	1	1		1
739	47.6766	9.69798	near-natural	738	1	1		1
744	47.6206	9.70021	near-natural		1	1		1
742	47.639	9.79498	near-natural	741	1	1		1
741	47.6392	9.79514	near-natural		1	1		1
610	54.2053	10.3402	near-natural		1	1		1
611	54.2053	10.3402	near-natural		1	1		1
612	54.2053	10.3402	near-natural		1	1		1
608	53.6727	10.5877	rewetted		1	1		1
607	53.6687	10.5879	rewetted		1	1		1
609	53.6736	10.5881	rewetted		1	1		1
773	47.7165	11.369	near-natural		1	1		1
774	47.7151	11.3708	near-natural	773	1	1		1
770	47.7247	11.3737	near-natural		1	1		1
778	47.7158	11.3739	rewetted		1	1		1
771	47.7228	11.3751	near-natural		1	1		1
777	47.719	11.3754	near-natural		1	1		1
772	47.7218	11.3758	near-natural	771	1	1		1
779	47.7139	11.3762	near-natural		1	1		1
776	47.7219	11.3774	near-natural		1	1		1
775	47.7221	11.3781	near-natural		1	1		1
780	47.7172	11.3826	near-natural	776	1	1		1
781	47.7135	11.3853	near-natural		1	1		1
530	54.1978	12.5667	rewetted	567	1	1		1
529	54.1978	12.5679	rewetted	566	1	1		1
528	54.1984	12.5695	rewetted	565	1	1		1
527	54.1984	12.5704	rewetted	564	1	1		1
526	54.1987	12.5712	rewetted	563	1	1		1
525	54.1991	12.5722	rewetted	562	1	1		1
314	54.1585	12.591	near-natural		1	1		1
558	54.1331	12.6383	rewetted	567	1	1		1
559	54.1212	12.6469	rewetted	568	1	1		1
560	54.1251	12.6497	rewetted	562	1	1		1
561	54.1249	12.6542	rewetted	563	1	1		1
417	54.1155	12.6881	rewetted	308	1	1		1
418	54.1127	12.6934	rewetted	314	1	1		1
419	54.1116	12.6958	rewetted	308	1	1		1
414	54.0931	12.7057	rewetted	314	1	1		1
415	54.0939	12.7075	rewetted	308	1	1		1
416	54.0953	12.7086	rewetted	314	1	1		1
423	54.1163	12.7101	rewetted	308	1	1		1
421	54.1193	12.7103	rewetted	308	1	1		1
422	54.1178	12.7116	rewetted	314	1	1		1
420	54.119	12.7129	rewetted	314	1	1		1
400	54.0545	12.7239	rewetted	314	1	1		1
409	54.0372	12.7245	rewetted	308	1	1		1
427	54.1068	12.7277	rewetted	308	1	1		1
401	54.0544	12.7289	rewetted	308	1	1		1
426	54.1076	12.729	rewetted	314	1	1		1
425	54.1075	12.7292	rewetted	308	1	1		1
424	54.1079	12.7303	rewetted	314	1	1		1
405	54.0692	12.7313	rewetted	308	1	1		1
402	54.0544	12.7337	rewetted	314	1	1		1
406	54.0692	12.7339	rewetted	314	1	1		1
514	54.1013	12.7359	rewetted	314	1	1		1
407	54.0691	12.7367	rewetted	308	1	1		1
520	54.0922	12.7373	rewetted	314	1	1		1
509	54.0898	12.7384	rewetted	314	1	1		1
403	54.0549	12.7393	rewetted	308	1	1		1
515	54.0938	12.7393	rewetted	314	1	1		1
408	54.0691	12.7397	rewetted	314	1	1		1
508	54.0946	12.7401	rewetted	314	1	1		1
404	54.0553	12.742	rewetted	314	1	1		1
410	54.04	12.7428	rewetted	314	1	1		1
501	54.0979	12.7489	rewetted	314	1	1		1
411	54.0189	12.7513	rewetted	308	1	1		1
412	54.0222	12.7553	rewetted	314	1	1		1
413	54.024	12.7572	rewetted	308	1	1		1
428	53.9331	13.0627	rewetted	308	1	1		1
429	53.933	13.0648	rewetted	310	1	1		1
430	53.9329	13.0664	rewetted	308	1	1		1
435	53.9393	13.0678	rewetted	310	1	1		1
431	53.9326	13.0696	rewetted	310	1	1		1
440	53.9464	13.0703	rewetted	308	1	1		1
441	53.9449	13.0717	rewetted	310	1	1		1
436	53.9377	13.0723	rewetted	308	1	1		1
432	53.9318	13.0731	rewetted	308	1	1		1
444	53.9498	13.0758	rewetted	308	1	1		1
437	53.937	13.0759	rewetted	310	1	1		1
433	53.9301	13.0763	rewetted	310	1	1		1
434	53.9317	13.077	rewetted	308	1	1		1
445	53.9492	13.0775	rewetted	310	1	1		1
438	53.9362	13.0786	rewetted	308	1	1		1
442	53.9421	13.0788	rewetted	308	1	1		1
446	53.9487	13.0789	rewetted	308	1	1		1
447	53.9482	13.0795	rewetted	310	1	1		1
450	53.9471	13.0803	rewetted	308	1	1		1
443	53.9412	13.0806	rewetted	310	1	1		1
452	53.9513	13.0806	rewetted	308	1	1		1
439	53.9361	13.0807	rewetted	310	1	1		1
453	53.9505	13.0829	rewetted	310	1	1		1
448	53.9467	13.0834	rewetted	308	1	1		1
449	53.9458	13.0856	rewetted	310	1	1		1
451	53.9455	13.0862	rewetted	310	1	1		1
454	53.9484	13.0871	rewetted	308	1	1		1
469	53.7472	13.4495	rewetted	308	1	1		1
470	53.7454	13.4538	rewetted	310	1	1		1
463	53.7465	13.4605	rewetted	310	1	1		1
464	53.747	13.4608	rewetted	503	1	1		1
465	53.7478	13.4611	rewetted	504	1	1		1
462	53.7449	13.5014	rewetted	308	1	1		1
461	53.7457	13.502	rewetted	522	1	1		1
460	53.7462	13.5023	rewetted	506	1	1		1
459	53.7465	13.5026	rewetted	523	1	1		1
458	53.7275	13.5233	rewetted	504	1	1		1
457	53.7271	13.5244	rewetted	503	1	1		1
456	53.7264	13.5262	rewetted	310	1	1		1
455	53.7265	13.5272	rewetted	308	1	1		1
467	53.7129	13.5286	rewetted	506	1	1		1
468	53.718	13.5314	rewetted	522	1	1		1
507	53.8647	13.6092	rewetted	310	1	1		1
517	53.8713	13.6592	rewetted	504	1	1		1
516	53.8721	13.661	rewetted	504	1	1		1
510	53.8759	13.6767	rewetted	523	1	1		1
513	53.8787	13.7229	rewetted	310	1	1		1
512	53.8724	13.7266	rewetted	310	1	1		1
503	53.8556	13.764	near-natural	506	1	1		1
523	53.8584	13.7675	near-natural		1	1		1
504	53.8577	13.7688	near-natural		1	1		1
522	53.868	13.7694	near-natural		1	1		1
506	53.8685	13.7731	near-natural		1	1		1
505	53.8538	13.7807	near-natural	500	1	1		1
500	53.8564	13.7954	near-natural		1	1		1
519	53.8587	13.7974	near-natural	524	1	1		1
524	53.8636	13.8025	near-natural		1	1		1
511	53.8408	13.8159	rewetted	500	1	1		1
938	53.8129	13.8207	rewetted	519	1	1		1
939	53.8129	13.8211	rewetted	524	1	1		1
935	53.8116	13.8215	rewetted	524	1	1		1
936	53.8117	13.8216	rewetted	505	1	1		1
944	53.816	13.8216	rewetted	505	1	1		1
945	53.8174	13.8216	rewetted	500	1	1		1
937	53.812	13.8217	rewetted	500	1	1		1
941	53.8137	13.8223	rewetted	500	1	1		1
946	53.8206	13.8223	rewetted	519	1	1		1
940	53.813	13.8225	rewetted	505	1	1		1
947	53.821	13.8231	rewetted	524	1	1		1
943	53.8152	13.8232	rewetted	524	1	1		1
942	53.8142	13.8238	rewetted	519	1	1		1
948	53.8219	13.8243	rewetted	505	1	1		1
949	53.8223	13.8248	rewetted	500	1	1		1
950	53.8228	13.8257	rewetted	519	1	1		1
988	53.7997	13.827	rewetted	505	1	1		1
989	53.8	13.8277	rewetted	500	1	1		1
990	53.8	13.8286	rewetted	519	1	1		1
1000	53.8	13.8286	rewetted	505	1	1		1
1001	53.8	13.8286	rewetted	500	1	1		1
1002	53.8	13.8286	rewetted	519	1	1		1
502	53.8411	13.8299	rewetted	500	1	1		1
924	53.7949	13.8301	rewetted	505	1	1		1
919	53.7941	13.8301	rewetted	524	1	1		1
921	53.7947	13.8302	rewetted	500	1	1		1
912	53.7934	13.8304	rewetted	505	1	1		1
920	53.7942	13.8304	rewetted	505	1	1		1
900	53.7929	13.8304	rewetted	505	1	1		1
911	53.7932	13.8305	rewetted	524	1	1		1
521	53.7934	13.8308	rewetted	500	1	1		1
901	53.7927	13.831	rewetted	500	1	1		1
910	53.7931	13.831	rewetted	519	1	1		1
922	53.7952	13.8314	rewetted	519	1	1		1
913	53.7936	13.8316	rewetted	500	1	1		1
902	53.7835	13.8318	rewetted	519	1	1		1
923	53.7953	13.8318	rewetted	524	1	1		1
903	53.7926	13.8319	rewetted	524	1	1		1
518	53.7929	13.8319	rewetted	500	1	1		1
914	53.7938	13.832	rewetted	519	1	1		1
918	53.794	13.8321	rewetted	519	1	1		1
904	53.7927	13.8322	rewetted	505	1	1		1
905	53.7929	13.8324	rewetted	500	1	1		1
964	53.792	13.8325	rewetted	505	1	1		1
962	53.7919	13.8327	rewetted	519	1	1		1
963	53.792	13.8329	rewetted	524	1	1		1
906	53.7933	13.8329	rewetted	519	1	1		1
907	53.7935	13.8334	rewetted	524	1	1		1
917	53.7945	13.8335	rewetted	500	1	1		1
915	53.7941	13.8336	rewetted	524	1	1		1
916	53.7942	13.8339	rewetted	505	1	1		1
909	53.7933	13.834	rewetted	500	1	1		1
908	53.7936	13.8345	rewetted	505	1	1		1
961	53.7918	13.841	rewetted	500	1	1		1
956	53.7926	13.8432	rewetted	505	1	1		1
929	53.7923	13.8476	rewetted	500	1	1		1
928	53.7926	13.8476	rewetted	505	1	1		1
926	53.7922	13.8477	rewetted	519	1	1		1
960	53.7945	13.8478	rewetted	505	1	1		1
927	53.7924	13.8483	rewetted	524	1	1		1
930	53.7921	13.8484	rewetted	519	1	1		1
925	53.7923	13.8485	rewetted	500	1	1		1
932	53.7933	13.8486	rewetted	505	1	1		1
931	53.7929	13.8487	rewetted	524	1	1		1
957	53.7945	13.8489	rewetted	500	1	1		1
994	53.7945	13.8489	rewetted	519	1	1		1
995	53.7945	13.8489	rewetted	524	1	1		1
996	53.7945	13.8489	rewetted	505	1	1		1
933	53.7927	13.849	rewetted	500	1	1		1
934	53.7924	13.8492	rewetted	519	1	1		1
958	53.7949	13.85	rewetted	519	1	1		1
959	53.7948	13.851	rewetted	524	1	1		1
951	53.8384	13.8571	rewetted	524	1	1		1
952	53.8376	13.8574	rewetted	505	1	1		1
953	53.8376	13.8577	rewetted	500	1	1		1
984	53.8289	13.8579	rewetted	505	1	1		1
987	53.8289	13.8581	rewetted	524	1	1		1
954	53.8372	13.8588	rewetted	519	1	1		1
983	53.8286	13.8589	rewetted	524	1	1		1
997	53.8286	13.8589	rewetted	500	1	1		1
998	53.8286	13.8589	rewetted	519	1	1		1
999	53.8286	13.8589	rewetted	524	1	1		1
985	53.8283	13.8589	rewetted	500	1	1		1
955	53.8376	13.8593	rewetted	524	1	1		1
981	53.8287	13.8594	rewetted	500	1	1		1
980	53.8286	13.8594	rewetted	505	1	1		1
982	53.8285	13.8595	rewetted	519	1	1		1
978	53.8294	13.8596	rewetted	519	1	1		1
979	53.8289	13.8596	rewetted	524	1	1		1
976	53.8293	13.8597	rewetted	505	1	1		1
977	53.8292	13.8598	rewetted	500	1	1		1
986	53.8278	13.8598	rewetted	519	1	1		1
965	53.8279	13.8603	rewetted	500	1	1		1
975	53.8291	13.8604	rewetted	524	1	1		1
974	53.829	13.8604	rewetted	519	1	1		1
966	53.828	13.8605	rewetted	519	1	1		1
969	53.829	13.8606	rewetted	500	1	1		1
967	53.8284	13.8608	rewetted	524	1	1		1
968	53.8288	13.8608	rewetted	505	1	1		1
972	53.8292	13.8609	rewetted	505	1	1		1
971	53.8292	13.861	rewetted	524	1	1		1
970	53.8294	13.8611	rewetted	519	1	1		1
973	53.8293	13.8611	rewetted	500	1	1		1
991	53.8293	13.8611	rewetted	524	1	1		1
992	53.8293	13.8611	rewetted	505	1	1		1
993	53.8293	13.8611	rewetted	500	1	1		1
614	53.1845	14.3577	rewetted	811	1	1		1
615	53.1841	14.3608	rewetted	812	1	1		1
617	53.1684	14.3624	rewetted	810	1	1		1
616	53.2034	14.3636	rewetted	813	1	1		1
613	53.2004	14.3664	rewetted	810	1	1		1
813	53.2007	14.4277	near-natural		1	1		1
812	53.2048	14.4361	near-natural	813	1	1		1
811	53.2081	14.4418	near-natural	810	1	1		1
810	53.2088	14.4431	near-natural		1	1		1
809	53.8797	14.7261	near-natural	808	1	1		1
807	53.883	14.7292	near-natural		1	1		1
808	53.8843	14.7355	near-natural		1	1		1
819	53.206	14.887	near-natural	816	1	1		1
818	53.2082	14.8882	near-natural		1	1		1
816	53.2098	14.8895	near-natural		1	1		1
817	53.2109	14.8904	near-natural	814	1	1		1
815	53.2092	14.8908	near-natural		1	1		1
814	53.2093	14.8916	near-natural		1	1		1
322	53.6842	21.2335	near-natural		1	1	1
323	53.7738	21.5288	rewetted	322	1	1	1
330	53.2955	22.4827	near-natural	329	1	1	1
329	53.298	22.4999	near-natural	328	1	1	1
335	53.4314	22.5593	near-natural	334	1	1	1
328	53.2999	22.5598	near-natural	327	1	1	1
334	53.4303	22.5612	near-natural	333	1	1	1
333	53.4298	22.5645	near-natural	332	1	1	1
332	53.4286	22.5668	near-natural	331	1	1	1
331	53.4287	22.569	near-natural		1	1	1
326	53.285	22.6052	near-natural		1	1	1
327	53.2965	22.6181	near-natural	326	1	1	1
321	54.3275	22.6604	rewetted	320	1	1	1
319	53.8097	22.6939	rewetted	318	1	1	1
340	53.5012	22.7135	near-natural	339	1	1	1
339	53.5039	22.7175	near-natural	338	1	1	1
338	53.5051	22.7193	near-natural	337	1	1	1
337	53.5076	22.7212	near-natural		1	1	1
336	53.5086	22.7236	near-natural		1	1	1
320	54.2124	22.8271	near-natural	322	1	1	1
360	53.9157	22.9278	near-natural		1	1	1
359	53.916	22.9284	near-natural	360	1	1	1
358	53.9164	22.9293	near-natural	359	1	1	1
356	53.9199	22.9301	near-natural	357	1	1	1
357	53.9171	22.9302	near-natural	358	1	1	1
355	53.9023	22.9466	near-natural		1	1	1
353	53.9039	22.9467	near-natural	354	1	1	1
354	53.9029	22.9472	near-natural	355	1	1	1
318	53.904	22.9537	near-natural		1	1	1
352	53.904	22.9537	near-natural	353	1	1	1
351	53.9044	22.9559	near-natural	352	1	1	1
317	53.7587	23.2331	rewetted	316	1	1	1
346	53.7198	23.3022	near-natural	348	1	1	1
348	53.7201	23.3038	near-natural	349	1	1	1
349	53.7203	23.3044	near-natural	350	1	1	1
350	53.7209	23.3064	near-natural		1	1	1
316	53.7343	23.3295	near-natural		1	1	1
347	53.7343	23.3295	near-natural		1	1	1
345	53.7173	23.3331	near-natural		1	1	1
344	53.7168	23.3345	near-natural	345	1	1	1
343	53.7183	23.3412	near-natural	347	1	1	1
342	53.7154	23.3551	near-natural		1	1	1
341	53.7135	23.3572	near-natural	342	1	1	1
1105	53.1497	6.52979	rewetted	306	1	1
1106	53.1506	6.53878	rewetted	306	1	1
1107	52.9998	6.60945	rewetted	306	1	1
1108	53.0144	6.62768	rewetted	302	1	1
1112	52.8728	6.658	rewetted	302	1	1
1102	52.8731	6.6595	rewetted	306	1	1
1103	52.8731	6.6595	rewetted	306	1	1
1114	52.8724	6.66071	rewetted	302	1	1
1110	53.0249	6.66514	rewetted	302	1	1
1115	52.8726	6.66519	rewetted	302	1	1
1113	52.885	6.66735	rewetted	302	1	1
1109	53.0251	6.66777	rewetted	302	1	1
1111	52.89	6.67334	rewetted	302	1	1
557	54.0771	12.6001	rewetted	566	1			1
556	54.0768	12.6004	rewetted	565	1			1
555	54.0764	12.6008	rewetted	564	1			1
554	54.076	12.6011	rewetted	563	1			1
553	54.0756	12.6015	rewetted	562	1			1
552	54.0752	12.6018	rewetted	568	1			1
551	54.0748	12.6022	rewetted	567	1			1
550	54.0744	12.6025	rewetted	566	1			1
549	54.074	12.6028	rewetted	565	1			1
548	54.0905	12.6354	rewetted	564	1			1
547	54.0902	12.6358	rewetted	563	1			1
546	54.0857	12.641	rewetted	562	1			1
545	54.0901	12.6504	rewetted	568	1			1
544	54.0899	12.6508	rewetted	567	1			1
543	54.0896	12.6514	rewetted	566	1			1
542	54.0889	12.6525	rewetted	565	1			1
541	54.1008	12.6615	rewetted	564	1			1
540	54.1005	12.662	rewetted	563	1			1
539	54.1001	12.6625	rewetted	562	1			1
538	54.0998	12.6629	rewetted	568	1			1
537	54.0988	12.6644	rewetted	567	1			1
536	54.0984	12.6649	rewetted	566	1			1
534	54.098	12.6655	rewetted	564	1			1
535	54.098	12.6655	rewetted	565	1			1
533	54.0977	12.6659	rewetted	563	1			1
532	54.0974	12.6663	rewetted	562	1			1
531	54.097	12.6668	rewetted	568	1			1
630	53.1131	14.0279	rewetted	808	1	1
631	53.113	14.0285	rewetted	840	1	1
629	53.1131	14.0286	rewetted	807	1	1
634	53.1129	14.0287	rewetted	841	1	1
628	53.1133	14.0291	rewetted	806	1	1
632	53.113	14.0294	rewetted	838	1	1
633	53.1129	14.0297	rewetted	839	1	1
843	52.8311	15.0325	near-natural		1	1
842	52.8356	15.0338	near-natural	843	1	1
833	52.3432	15.0413	near-natural		1	1
834	52.3433	15.0416	near-natural		1	1
835	52.3434	15.0419	near-natural		1	1
836	52.3434	15.0425	near-natural		1	1
837	52.3436	15.0438	near-natural		1	1
841	52.2367	15.1518	near-natural		1	1
838	52.242	15.1596	near-natural		1	1
839	52.2444	15.1608	near-natural		1	1
840	52.2464	15.1616	near-natural		1	1
823	53.118	16.3289	near-natural		1	1
829	53.118	16.3289	near-natural		1	1
830	53.118	16.3289	near-natural		1	1
831	53.118	16.3289	near-natural		1	1
832	53.118	16.3289	near-natural		1	1
824	53.1182	16.3289	near-natural	828	1	1
820	53.1183	16.329	near-natural		1	1
828	53.1185	16.329	near-natural		1	1
825	53.1187	16.3291	near-natural		1	1
822	53.1183	16.3292	near-natural	821	1	1
821	53.1196	16.3322	near-natural		1	1
826	53.1195	16.3325	near-natural		1	1
827	53.1195	16.3326	near-natural	826	1	1
844	53.406	17.2173	near-natural	847	1	1
845	53.4061	17.2199	near-natural	846	1	1
846	53.4056	17.2232	near-natural		1	1
847	53.4058	17.2266	near-natural		1	1
848	53.8959	17.5443	near-natural	850	1	1
849	53.9883	17.5502	near-natural		1	1
850	53.9883	17.5505	near-natural		1	1
851	53.9882	17.5524	near-natural	853	1	1
852	53.9881	17.5528	near-natural		1	1
853	53.9879	17.553	near-natural		1	1
149	52.3479	23.4208	near-natural		1	1
150	52.3479	23.4208	near-natural	144	1	1
148	52.3478	23.4209	near-natural		1	1
143	52.4455	24.1251	near-natural		1	1
144	52.4455	24.1251	near-natural		1	1
142	52.4455	24.1252	near-natural		1	1
138	53.4392	24.1868	rewetted	343	1	1
136	53.4392	24.1886	rewetted	341	1	1
137	53.4393	24.1886	rewetted	342	1	1
141	53.4583	24.2	rewetted	346	1	1
139	53.4583	24.2001	rewetted	344	1	1
140	53.4583	24.2001	rewetted	345	1	1
176	52.271	25.0239	near-natural		1	1
177	52.271	25.0239	near-natural		1	1
178	52.2709	25.0239	near-natural		1	1
180	52.2714	25.0244	near-natural		1	1
179	52.2713	25.0244	near-natural		1	1
181	52.2713	25.0245	near-natural	184	1	1
182	52.2718	25.025	near-natural		1	1
183	52.2718	25.025	near-natural		1	1
184	52.2718	25.025	near-natural		1	1
185	52.2721	25.0257	near-natural		1	1
186	52.2721	25.0258	near-natural		1	1
187	52.2721	25.0258	near-natural		1	1
188	52.2726	25.0267	near-natural		1	1
189	52.2727	25.0267	near-natural		1	1
190	52.2727	25.0267	near-natural		1	1
192	52.2728	25.027	near-natural		1	1
191	52.2728	25.027	near-natural		1	1
193	52.2728	25.0271	near-natural		1	1
168	52.2406	25.0587	near-natural		1	1
167	52.2406	25.0588	near-natural		1	1
159	52.2407	25.0588	near-natural		1	1
169	52.2407	25.0588	near-natural		1	1
158	52.2408	25.0591	near-natural		1	1
157	52.2409	25.0591	near-natural		1	1
166	52.2408	25.0595	near-natural		1	1
165	52.2408	25.0595	near-natural		1	1
164	52.2409	25.0596	near-natural		1	1
156	52.2409	25.0603	near-natural		1	1
155	52.2409	25.0604	near-natural		1	1
154	52.2409	25.0604	near-natural		1	1
153	52.241	25.0612	near-natural		1	1
152	52.241	25.0612	near-natural		1	1
151	52.241	25.0613	near-natural		1	1
160	52.2407	25.0616	near-natural		1	1
163	52.241	25.0616	near-natural		1	1
162	52.241	25.0617	near-natural		1	1
161	52.241	25.0617	near-natural		1	1
201	52.4012	25.1026	near-natural		1	1
203	52.4012	25.1026	near-natural	207	1	1
200	52.4007	25.1027	near-natural		1	1
202	52.4007	25.1027	near-natural	203	1	1
172	52.2526	25.1573	near-natural	175	1	1
171	52.2526	25.1574	near-natural		1	1
170	52.2526	25.1574	near-natural		1	1
173	52.2524	25.162	near-natural		1	1
174	52.2524	25.162	near-natural		1	1
175	52.2525	25.162	near-natural		1	1
205	52.3799	25.2068	rewetted	201	1	1
206	52.3799	25.2068	rewetted	202	1	1
204	52.3799	25.2068	rewetted	200	1	1
207	52.4207	25.2703	near-natural		1	1
146	52.4725	25.4697	rewetted	152	1	1
147	52.4725	25.4697	rewetted	153	1	1
145	52.4725	25.4697	rewetted	151	1	1
198	54.0938	26.2869	rewetted		1	1
197	54.0933	26.287	rewetted		1	1
199	54.0937	26.287	rewetted		1	1
194	54.0981	26.2935	rewetted		1	1
195	54.0981	26.2938	rewetted		1	1
196	54.098	26.2941	rewetted		1	1
123	51.3754	29.5832	rewetted	156	1	1
121	51.3755	29.5833	rewetted	154	1	1
122	51.3755	29.5833	rewetted	155	1	1
128	51.3756	29.5833	rewetted	161	1	1
127	51.3756	29.5833	rewetted	160	1	1
129	51.3756	29.5834	rewetted	162	1	1
124	51.3754	29.5834	rewetted	157	1	1
125	51.3755	29.5835	rewetted	158	1	1
131	51.3873	30.1728	rewetted	164	1	1
130	51.3873	30.1729	rewetted	163	1	1
118	51.3598	30.2034	rewetted	151	1	1
120	51.3597	30.2035	rewetted	153	1	1
119	51.3597	30.2035	rewetted	152	1	1
133	54.4173	30.5184	rewetted	142	1	1
135	54.4173	30.5184	rewetted	144	1	1
134	54.4173	30.5184	rewetted	143	1	1
