# Supplementary material for: Rewetting does not return drained fen peatlands to their old selves
Source: Nat Commun. 2021 Oct 5;12:5693. doi: 10.1038/s41467-021-25619-y (PMC8492760; doi:10.1038/s41467-021-25619-y)
Supplement: Supplementary file 4 — Dataset 2 [file 41467_2021_25619_MOESM4_ESM.xlsx]

## Sheet: Tabelle1
Supplementary Data 2 | Plant species with significant preference for rewetted or near-natural fen peatlands according to an Indicator Species Analysis. Plants are ordered by decreasing indicator value with indicator values for natural and rewetted peatlands provided as numbers together with their significance.
Indicators for rewetted peatlands					Indicators for near-natural peatlands
Species	near-natural	rewetted	p		Species	near-natural	rewetted	p
Typha latifolia	0.00	0.38	<0.001		Potentilla palustris	0.41	0.00	<0.001
Lemna minor	0.00	0.35	<0.001		Lysimachia vulgaris	0.34	0.02	<0.001
Agrostis stolonifera	0.04	0.26	<0.001		Galium uliginosum	0.34	0.01	<0.001
Persicaria amphibia	0.00	0.26	<0.001		Menyanthes trifoliata	0.30	0.00	<0.001
Juncus effusus	0.01	0.25	<0.001		Equisetum fluviatile	0.27	0.04	<0.001
Phalaris arundinacea	0.03	0.24	<0.001		Calliergonella cuspidata	0.27	0.01	<0.001
Ranunculus repens	0.01	0.21	<0.001		Galium palustre	0.26	0.06	<0.001
Lemna trisulca	0.00	0.19	<0.001		Carex lasiocarpa	0.26	0.00	<0.001
Glyceria maxima	0.00	0.19	<0.001		Molinia caerulea	0.24	0.00	<0.001
Lycopus europaeus	0.04	0.18	0.001		Calamagrostis stricta	0.24	0.00	<0.001
Poa trivialis	0.03	0.18	<0.001		Carex elata	0.23	0.00	<0.001
Bidens cernua	0.00	0.17	<0.001		Lythrum salicaria	0.23	0.05	<0.001
Glyceria fluitans	0.00	0.16	<0.001		Cirsium palustre	0.22	0.02	<0.001
Alisma plantago aquatica	0.00	0.14	<0.001		Peucedanum palustre	0.21	0.00	<0.001
Alopecurus geniculatus	0.00	0.13	<0.001		Carex appropinquata	0.20	0.00	<0.001
Hydrocharis morsus ranae	0.00	0.12	<0.001		Carex rostrata	0.19	0.03	<0.001
Carex riparia	0.00	0.11	<0.001		Potentilla erecta	0.18	0.00	<0.001
Ceratophyllum submersum	0.00	0.09	<0.001		Festuca rubra	0.18	0.02	<0.001
Potentilla anserina	0.00	0.09	<0.001		Carex nigra	0.17	0.04	<0.001
Alopecurus pratensis	0.00	0.09	<0.001		Filipendula ulmaria	0.16	0.01	<0.001
Lemna gibba	0.00	0.08	<0.001		Aulacomnium palustre	0.16	0.00	<0.001
Urtica dioica	0.02	0.08	0.038		Carex panicea	0.15	0.00	<0.001
Ranunculus sceleratus	0.00	0.08	<0.001		Eriophorum angustifolium	0.15	0.01	<0.001
Sparganium erectum	0.00	0.07	<0.001		Thelypteris palustris	0.15	0.00	<0.001
Trifolium repens	0.00	0.07	0.001		Agrostis canina	0.13	0.00	<0.001
Carex pseudocyperus	0.00	0.07	0.012		Carex diandra	0.13	0.00	<0.001
Ceratophyllum demersum	0.00	0.06	<0.001		Lysimachia thyrsiflora	0.13	0.02	0.001
Eleocharis palustris	0.00	0.06	0.006		Viola palustris	0.12	0.00	<0.001
Spirodela polyrhiza	0.00	0.06	0.007		Valeriana dioica	0.12	0.00	<0.001
Typha angustifolia	0.00	0.06	<0.001		Drepanocladus aduncus	0.11	0.01	<0.001
Persicaria hydropiper	0.00	0.05	<0.001		Bryum pseudotriquetrum	0.11	0.00	<0.001
Bidens tripartita	0.00	0.05	0.003		Epipactis palustris	0.11	0.00	<0.001
Festuca pratensis	0.00	0.05	0.011		Caltha palustris	0.11	0.01	<0.001
Cerastium fontanum	0.00	0.05	0.001		Lotus uliginosus	0.10	0.01	<0.001
Utricularia vulgaris	0.00	0.05	0.004		Carex acutiformis	0.10	0.03	0.028
Rorippa palustris	0.00	0.05	0.002		Calamagrostis canescens	0.10	0.01	<0.001
Cerastium holosteoides	0.00	0.05	0.008		Frangula alnus	0.09	0.00	<0.001
Lotus pedunculatus	0.00	0.04	0.031		Drosera rotundifolia	0.09	0.00	<0.001
Rorippa amphibia	0.00	0.04	0.004		Marchantia polymorpha	0.09	0.00	<0.001
Taraxacum sect Ruderalia	0.00	0.04	0.016		Triglochin palustre	0.08	0.00	<0.001
Epilobium ciliatum	0.00	0.04	0.008		Climacium dendroides	0.08	0.00	<0.001
Riccia fluitans	0.00	0.03	0.007		Calliergon giganteum	0.08	0.00	<0.001
Sium latifolium	0.00	0.03	0.025		Drepanocladus vernicosus	0.08	0.00	<0.001
Elymus repens	0.00	0.03	0.029		Parnassia palustris	0.08	0.00	<0.001
Atriplex prostrata	0.00	0.03	0.008		Bistorta officinalis	0.08	0.00	<0.001
Trifolium pratense	0.00	0.03	0.049		Dryopteris carthusiana	0.08	0.00	<0.001
Stratiotes aloides	0.00	0.02	0.019		Drepanocladus fluitans	0.08	0.00	<0.001
Amblystegium serpens	0.00	0.02	0.020		Plagiomnium elatum	0.07	0.00	<0.001
Rumex maritimus	0.00	0.02	0.034		Carex chordorrhiza	0.06	0.00	<0.001
Oenanthe aquatica	0.00	0.02	0.041		Scorpidium cossonii	0.06	0.00	<0.001
					Carex dioica	0.06	0.00	<0.001
					Rumex aquaticus	0.06	0.00	<0.001
					Stellaria graminea	0.06	0.00	<0.001
					Ranunculus lingua	0.06	0.01	0.004
					Angelica sylvestris	0.06	0.01	0.036
					Carex flava agg	0.06	0.00	<0.001
					Sphagnum palustre	0.06	0.00	<0.001
					Alnus glutinosa	0.05	0.01	0.040
					Succisa pratensis	0.05	0.00	0.005
					Sphagnum teres	0.05	0.00	<0.001
					Utricularia minor	0.05	0.00	<0.001
					Dactylorhiza incarnata	0.05	0.00	<0.001
					Mentha arvensis	0.05	0.00	0.006
					Betula pubescens	0.05	0.00	<0.001
					Poa palustris	0.05	0.00	0.001
					Geum rivale	0.05	0.00	0.020
					Sphagnum fallax	0.05	0.00	<0.001
					Plagiomnium ellipticum	0.05	0.00	<0.001
					Vicia cracca	0.05	0.00	0.016
					Briza media	0.05	0.00	<0.001
					Calliergon cordifolium	0.05	0.00	0.002
					Carex davalliana	0.04	0.00	<0.001
					Luzula campestris	0.04	0.00	<0.001
					Salix rosmarinifolia	0.04	0.00	<0.001
					Helodium blandowii	0.04	0.00	<0.001
					Selinum carvifolia	0.04	0.00	<0.001
					Fissidens adianthoides	0.04	0.00	<0.001
					Carex lepidocarpa	0.04	0.00	<0.001
					Epilobium spec.	0.04	0.00	<0.001
					Carex canescens	0.04	0.00	0.003
					Paludella squarrosa	0.04	0.00	<0.001
					Sanguisorba officinalis	0.04	0.00	<0.001
					Eriophorum vaginatum	0.04	0.00	<0.001
					Vaccinium oxycoccos	0.04	0.00	<0.001
					Pleurozium schreberi	0.04	0.00	<0.001
					Frangula alnus	0.04	0.00	<0.001
					Polytrichum strictum	0.04	0.00	0.004
					Galium mollugo agg	0.03	0.00	0.009
					Pinus sylvestris	0.03	0.00	0.009
					Plagiomnium	0.03	0.00	0.008
					Carex cespitosa	0.03	0.00	0.008
					Picea abies	0.03	0.00	0.001
					Dryopteris cristata	0.03	0.00	0.001
					Carex pulicaris	0.03	0.00	0.002
					Calystegia sepium	0.03	0.00	0.005
					Galium boreale	0.03	0.00	0.036
					Carex limosa	0.03	0.00	0.003
					Schoenus ferrugineus	0.03	0.00	0.003
					Sphagnum fimbriatum	0.03	0.00	0.007
					Calliergon stramineum	0.03	0.00	0.004
					Veronica scutellata	0.02	0.00	0.039
					Eriophorum latifolium	0.02	0.00	0.005
					Carex flava	0.02	0.00	0.006
					Cardamine dentata	0.02	0.00	0.007
					Plagiomnium affine	0.02	0.00	0.046
					Viola canina	0.02	0.00	0.014
					Eleocharis quinqueflora	0.02	0.00	0.015
					Prunella vulgaris	0.02	0.00	0.015
					Betula humilis	0.02	0.00	0.015
					Liparis loeselii	0.02	0.00	0.016
					Sphagnum capillifolium	0.02	0.00	0.016
					Betonica officinalis	0.02	0.00	0.017
					Calamagrostis neglecta	0.02	0.00	0.017
					Plagiomnium cuspidatum	0.02	0.00	0.044
					Serratula tinctoria	0.02	0.00	0.034
					Sphagnum recurvum agg	0.02	0.00	0.035
					Inula salicina	0.02	0.00	0.036
					Betula spec.	0.02	0.00	0.037
					Sphagnum warnstorfii	0.02	0.00	0.037
					Plagiomnium undulatum	0.02	0.00	0.037
					Centaurea jacea	0.02	0.00	0.037
					Thuidium delicatulum	0.02	0.00	0.037
					Festuca ovina	0.02	0.00	0.039
					Polytrichum commune	0.02	0.00	0.040
